# Supplementary material for: Regulating growth and stress responses in Abies beshanzuensis seedlings: integrated impacts of shading on morphology, physiology, and molecular pathways
Source: Front Plant Sci. 2026 May 13;17:1833397. doi: 10.3389/fpls.2026.1833397 (PMC13212522; doi:10.3389/fpls.2026.1833397)
Supplement: Supplementary file 1 [file Table1.xlsx]

## Sheet: Sheet2
				Table S1 Primers sequence of differentially expressed genes in leaves of A. beshanzuensis under different shade treatments
				Table S2 Overview of leaf sequencing quality control of A. beshanzuensis under different degrees of shade treatments
				Tbale S3 Expression of genes involved in photosynthesis
				Tbale S4 Expression of genes involved in defense/detoxification
				Tbale S5 Expression of genes involved in phytohormone biosynthesis

## Sheet: Table S1
Table S1. Primers sequence of differentially expressed genes in leaves of A. beshanzuensis seedlings under different shade treatments
Gene ID	Forward	Reverse
TRINITY_DN25744_c0_g2	CGATGTTGTAGAGATGGGAAGGC	GAAGGAGTTGGATATGAGCGAGAC
TRINITY_DN25744_c0_g4	GAGTTCAGAGAGATGTGGGAGGAG	CCGCTTCTCGTGCTCTTCAAC
TRINITY_DN23666_c0_g2	ACTGTAGACGGAGAACGGCATC	GGCGGTTCCATATCGGCAATG
TRINITY_DN17940_c0_g3	ACCCTTGCTTTGATTCTCTCCTTTG	TGGGTGTAATCGCAGTGAAATGG
TRINITY_DN21578_c0_g8	CCAACTCTCAGAATGCGTAGGC	TGATGATCGGCTATGCGTCTTTG
TRINITY_DN27222_c0_g1	GCTGGAGGCACTGAAGTCTAATG	TGTGTCGTGATTGTCTATGAAGGTG
actin	CAGTGTCTGGATTGGAGGTTC	TCTGTGGACGATGGAAGGAC

## Sheet: Table S2
Table S2. Overview of leaf sequencing quality control of A. beshanzuensis seedlings under different degrees of shade treatments
Sample	Raw_Reads	Raw_Bases	Valid_Reads	Valid_Bases	Valid%	Q20%	Q30%	GC%
T1_1	43679396	6.55G	42712058	5.98G	0.9779	98.04	93.86	46.28
T1_2	42227786	6.33G	41207514	5.77G	0.9758	98.06	93.89	45.72
T1_3	42906454	6.44G	41905780	5.86G	0.9767	97.91	93.5	45.48
T3_1	42686786	6.40G	41203774	5.77G	0.9653	97.97	93.66	45.39
T3_2	39396018	5.91G	38353726	5.37G	0.9735	98.03	93.85	45.45
T3_3	38857852	5.83G	37930432	5.31G	0.9761	98.02	93.77	45.46
T5_1	42835090	6.43G	41898368	5.86G	0.9781	97.93	93.55	45.32
T5_2	39685010	5.95G	38718792	5.42G	0.9757	98.09	93.96	45.19
T5_3	39195440	5.88G	38214482	5.35G	0.975	98.05	93.86	45.46
CK_1	40411528	6.06G	39530360	5.53G	0.9782	98.12	94.05	45.32
CK_2	42954556	6.44G	42035818	5.88G	0.9786	98.03	93.8	45.34
CK_3	43530736	6.53G	42653684	5.97G	0.9799	98.06	93.88	45.37

## Sheet: Table S3
Tbale S3. Expression of genes involved in photosynthesis
Gene_ID	Name	T1_1_TPM	T1_2_TPM	T1_3_TPM	T3_1_TPM	T3_2_TPM	T3_3_TPM	T5_1_TPM	T5_2_TPM	T5_3_TPM	CK_1_TPM	CK_2_TPM	CK_3_TPM
TRINITY_DN27884_c5_g12	PsbE	46.4	8.59	6.41	4.66	7.34	5.88	3.42	3.74	8.18	3.99	2.95	3.54
TRINITY_DN7942_c0_g2	PsbR	6.97	7.21	0	0	0	0	0.18	0	0	0	6.14	7.08
TRINITY_DN7205_c0_g1	PsbP	1.54	1.2	0	0	0.19	0.1	0.28	0.1	0	0.1	2.05	2.09
TRINITY_DN27884_c5_g2	psaA	71.88	19.32	13.32	11.34	15.55	12.55	8.54	7.32	13.5	11.17	11.11	15.53
TRINITY_DN22443_c0_g1	psaB	23.21	41.33	24.24	75.52	16.76	19.2	36.19	36.2	16.61	24.8	130.49	324.42
TRINITY_DN26932_c2_g3	psbC	113.81	31.34	22.61	21.1	24.94	24.51	13.77	11.96	22.87	13.55	14.83	19.42
TRINITY_DN9693_c0_g1	FES1	80.13	104.22	101.78	121.88	106.44	128.27	90.02	97.17	88.02	90.01	99.59	100.38
TRINITY_DN23145_c0_g4	Fes1	16.45	22.38	21.01	26.98	22.12	24.79	18.33	22.68	19.51	24.59	21.16	20.29
TRINITY_DN22884_c0_g8	FES1	8.06	13.2	10.97	10.79	10.22	11.31	8.75	8.69	8.56	15.96	17.78	15.07
TRINITY_DN23976_c1_g9	PetD	1.34	0.76	1.58	1.59	2.17	2.3	0.9	2.28	1.45	1.58	1.15	1.69
TRINITY_DN20601_c1_g6	MT-ND2	7.98	13.39	1.62	3.01	3.3	4.62	3.39	4.2	3.13	9.78	10.73	10.67
TRINITY_DN20601_c1_g16	MT-ND4	32.73	62.75	6.35	8.11	11.1	10.18	8.65	8.85	10.03	36.43	36.59	38.98
TRINITY_DN24727_c0_g3	GAPB	7.07	10.87	13.86	6.28	6.58	10.6	7.52	11.83	9.91	6.41	3.65	4.37
TRINITY_DN24727_c0_g1	GAPB	455.84	799.39	664.07	276.91	406.45	368.42	638.76	562.81	685.44	752.6	669.35	626.4
TRINITY_DN27845_c1_g1	ARDA	2.99	1.11	1.01	3.33	4.4	4.36	0.55	1.01	0	3.02	3.31	4.77
TRINITY_DN22614_c1_g12	AtpA	28.82	18.03	8.8	8.52	11.63	11.47	6.85	4.81	9.61	7.89	6.99	10.01
TRINITY_DN27972_c0_g3	AtpB	27.43	8.11	5	3.62	7.5	3.8	3.99	3.58	5.72	3.6	4.66	5.38

## Sheet: Table S4
Tbale S4. Expression of genes involved in defense/detoxification
Gene_ID	Name	T1_1_TPM	T1_2_TPM	T1_3_TPM	T3_1_TPM	T3_2_TPM	T3_3_TPM	T5_1_TPM	T5_2_TPM	T5_3_TPM	CK_1_TPM	CK_2_TPM	CK_3_TPM
TRINITY_DN27153_c0_g2	ND2	9.4	3.29	2.83	4.04	1.86	1.94	2.05	2.62	3.14	2.28	1.89	2.5
TRINITY_DN21496_c0_g2	ND3	1.59	2.88	4.1	1.4	2.69	1.87	1.85	2.25	2.44	4.27	4.77	6.48
TRINITY_DN26889_c1_g3	ND4	8.64	2.15	1.6	1.39	1.58	2.66	1.23	1.25	0.88	1.63	1.45	1.69
TRINITY_DN25489_c0_g5	ND4	187.33	53.95	45.47	48.19	52.09	39.85	36.34	25.85	51.96	28.77	33.73	51.25
TRINITY_DN26428_c2_g7	SDH	125.69	197.87	197.22	149	156.29	150.78	354.69	263.74	246.93	237.37	253.15	217.68
TRINITY_DN4301_c0_g1	SDH2-2	31.67	38.27	37.23	40.39	37.24	46.91	28.68	28.01	28.44	39.79	45.22	37.42
TRINITY_DN20538_c0_g1	SDH6	87.1	120.47	131.43	149.65	128.99	160.31	104.05	116.96	109.55	123.91	119.35	107.18
TRINITY_DN25489_c0_g6	COX1	12.05	4.79	3.78	2.6	2.75	2.65	3.51	1.72	2.64	3.69	3.45	4.77
TRINITY_DN23519_c0_g1	COX2	34.8	21.61	25.86	18.47	18.63	23.8	12.92	17.01	19.21	13.76	13.13	18.92
TRINITY_DN3003_c0_g1	COX5B	74.47	103.25	109.11	138.32	117.08	134.87	96.78	107.41	105.37	83.22	83.93	79.71
TRINITY_DN15490_c0_g1	COX5C	7.02	10.03	11.49	17.71	13.72	16.36	8.85	12.32	9.92	7.29	9.79	10.17
TRINITY_DN22202_c1_g7	COX6A	136.99	203.72	232.05	270.97	230.21	253.59	223.06	232.68	210.07	178.55	179.59	162.15
TRINITY_DN9487_c0_g1	COX6B	31.85	47.45	48.59	58.32	59.37	52.96	44.08	38.73	36.26	45.05	38.6	35.48
TRINITY_DN21234_c2_g8	COX6B	81.62	101.42	118.96	134.84	119.25	160.87	86.23	104.33	105.79	81.52	92.75	78.54
TRINITY_DN24754_c0_g3	ATPA	35.6	16.76	9.88	14.94	13.16	11	15.51	22.35	17.41	8.11	8.47	10.86
TRINITY_DN22614_c1_g12	ATPA	28.82	18.03	8.8	8.52	11.63	11.47	6.85	4.81	9.61	7.89	6.99	10.01
TRINITY_DN27972_c0_g3	ATPB	27.43	8.11	5	3.62	7.5	3.8	3.99	3.58	5.72	3.6	4.66	5.38
TRINITY_DN11544_c0_g1	SODA	4.09	0.5	0.17	0	0	0	0.34	0	0	0	4.73	2.3
TRINITY_DN23794_c0_g1	CAT1	1	1.1	0.16	0	1.66	0	0.03	0	0	1.31	2.02	1.91

## Sheet: Tbale S5
Tbale S5. Expression of genes involved in phytohormone biosynthesis
Gene_ID	Name	T1_1_TPM	T1_2_TPM	T1_3_TPM	T3_1_TPM	T3_2_TPM	T3_3_TPM	T5_1_TPM	T5_2_TPM	T5_3_TPM	CK_1_TPM	CK_2_TPM	CK_3_TPM
JA
TRINITY_DN25955_c1_g6	COI1B	88.74	116.93	97.1	76.38	76.75	85.8	101.01	98.37	94.76	172.2	179.26	151.57
TRINITY_DN22555_c0_g1	MYC2	6.07	7.09	7.2	8.69	9.19	8.89	10.04	11.13	12.24	9.4	8.09	7.6
TRINITY_DN26452_c0_g3	MYC2	12.27	15.24	14.68	9.34	10.57	19.38	12.11	16.19	12.2	14.55	21.55	30.54
SA
TRINITY_DN18499_c0_g1	NPR1	2.51	3.48	2.77	1.87	1.85	2.38	3.47	2.59	2.52	4.17	5	4.42
TRINITY_DN25870_c0_g4	PR1	0.33	0.39	0.26	0	0.27	0.14	8.24	2.82	3.72	0.73	0.42	0.54
BR
TRINITY_DN21902_c0_g1	BZR2	22.29	27.22	26.29	30.92	24.1	26.4	47.42	47.26	34.79	28.38	40.99	62.1
TRINITY_DN9480_c0_g1	CYCD3-3	1.52	1.31	1.66	1.3	1.44	0.7	0.34	0.82	0.48	3.53	2.68	1.85
GA
TRINITY_DN23173_c0_g3	GID2	28.69	38.11	29.71	14.09	35.05	25.9	71.16	44.14	38.18	25.67	30.2	36.97
Auxin
TRINITY_DN23307_c2_g1	TIR	35.11	38.27	27.94	19.69	15.47	43.14	47.25	56.23	22.88	41.38	87.38	144.66
TRINITY_DN27644_c0_g1	IAA13	4.24	4.53	5.11	4.36	2.11	4.69	5.79	5.98	2.84	3.86	11.11	29.41
TRINITY_DN24068_c0_g2	IAA26	10.4	14.01	12.71	17.03	16.36	13.98	41.3	30.82	28.63	13.94	17.16	17.32
TRINITY_DN23536_c0_g1	IAA30	14.2	18.51	21.48	20.75	16.82	22.11	23.45	24.7	29.4	12.66	13.52	17
TRINITY_DN16305_c0_g1	IAA9	18.87	26.01	27.34	27.82	27.19	29.6	23.29	41.7	38.36	25.4	18.99	20.04
TRINITY_DN2511_c0_g1	ARF	3.91	2.89	3.01	1.73	2.37	0.94	1.73	0.94	1.13	7.51	7.1	9.36
TRINITY_DN23233_c2_g1	ARF1	203.27	271.43	308.55	397.03	331.08	424.99	242.57	335.24	275.94	276.24	294.43	295.28
TRINITY_DN20793_c2_g2	ARF1	4.5	3.12	3.16	1.37	1.55	0.97	0.71	0.68	0.85	6.61	3.53	5.13
TRINITY_DN22091_c1_g1	ARF1	392.46	539.01	656.39	833.72	645.8	818.88	521.68	599.55	556.52	535.05	625.63	609.97
TRINITY_DN26035_c0_g4	ARF14	91.34	118.19	103.17	81.04	82.32	86.78	126.85	120.06	108.11	110.44	154.75	126.72
TRINITY_DN21313_c0_g2	ARF14	6.11	6.58	2.28	0.19	2.22	3.89	2.35	1.24	1.76	5.96	8.1	17.75
TRINITY_DN20675_c0_g1	ARF23	10.43	10.85	12.07	9.78	11.54	14.59	15.31	17.52	16.88	16.58	15.51	17.73
TRINITY_DN23810_c0_g1	ARF4	2.68	3.34	3.67	4.05	5.08	3.57	2.16	2.78	2.22	4.4	3.31	3.77
TRINITY_DN21214_c0_g1	ARF6	27.14	28.97	41.34	36.41	36.71	39.07	44.98	48.21	43.79	30.25	33.37	30.93
TRINITY_DN27290_c0_g3	GH3.6	2.42	3.57	2.57	1.18	2.23	5.95	9.5	10.55	4.57	3.49	3.49	5.68
TRINITY_DN24748_c0_g3	SAUR32	15.85	16.25	25.91	53.73	27.89	29.25	9.7	31.27	18.49	12.32	6.59	14.86
TRINITY_DN24748_c0_g1	SAUR32	18.56	21.47	22.37	21.37	17.85	33	12.65	23.7	16.57	29.49	36.58	33.12
TRINITY_DN26295_c0_g1	SAUR50	3.46	6.23	5.78	17.25	6.67	18.22	6.28	11.38	16.45	13.45	4.33	3.19
TRINITY_DN6495_c0_g1	SAUR71	6.54	5.66	6.91	2.38	11.26	3.78	22.44	14.9	10.88	5.32	7.02	7.5
Cytokinine
TRINITY_DN7533_c0_g1	AHP1	21.84	29.91	38.69	41.33	32.18	37.59	22.82	28.34	26.25	27.41	26.14	25.31
TRINITY_DN27648_c3_g1	AHP1	41.07	52.54	72.54	87.6	82.55	72.92	52.57	62.69	70.59	43.33	38.23	35.22
TRINITY_DN23018_c0_g3	AHP5	6.42	2.25	11.04	0.42	2.03	1.23	1.47	3.12	1.95	4.51	0.46	0.45
TRINITY_DN23052_c0_g1	ARR1	6.63	6.43	6.83	5.38	6.16	5.75	5.47	6.75	5.97	9.69	9.75	8.71
ABA
TRINITY_DN19798_c0_g2	PYL4	0.37	0.53	0.77	0.89	0.55	0.37	3.24	0.95	1.71	0.85	2.23	1.39
TRINITY_DN23784_c0_g2	PP2C5	1.41	2.87	1.75	6.9	0.96	0.46	3.13	2.3	0.18	0.7	6.16	39.51
TRINITY_DN27713_c0_g2	ABF2	19.75	27.1	26.77	33.08	24.57	33.43	25.68	29.81	23.73	37.15	35.32	41.12
Ethylene
TRINITY_DN22163_c1_g1	ETR2	6.69	7.99	6.19	5.76	5.92	5.94	13.57	9.46	9.39	9.17	10.09	9.67
TRINITY_DN18786_c0_g2	CTR1	10.68	19.59	8.47	11.34	9.49	12.28	7.55	11.07	5.63	23.45	27.35	20.84
TRINITY_DN27201_c1_g2	CTR1	16.63	19.59	18.9	15.66	16.74	19.84	15.83	13.29	15.31	24.83	23.45	27.55
TRINITY_DN20910_c0_g6	MPK9	24.58	32.89	30.6	21.76	24.21	23.19	36.75	29.38	26.77	32.88	37.05	37.74
TRINITY_DN22924_c0_g2	EIN2	6.37	6.79	6.33	5.39	5.71	6.9	6.3	5.3	5.18	8.02	8.74	8.63
TRINITY_DN24387_c0_g2	EIN3	13.81	15.08	13.54	15.64	14.51	18.81	27.26	22.25	21.93	17.95	18.84	18.13
TRINITY_DN15398_c0_g1	ERF1A	2.8	2.83	0.94	0.07	0.07	1.89	0.22	0.63	0.62	4.41	8.57	4.03
TRINITY_DN21668_c0_g1	ERF1A	0.39	0.82	0.7	0.68	0.6	0.8	0.23	0.04	0.25	0.64	2.49	1.96
TRINITY_DN27469_c1_g1	ERF1A	15.69	10.06	2.79	1.05	1.6	9.75	1.29	1.32	0.92	10.13	14.65	18.31
TRINITY_DN21668_c0_g3	ERF1A	7.28	8.26	6.5	7.87	11.53	17.09	14.76	18.96	15.46	6.74	9.8	2.53
TRINITY_DN21668_c0_g2	ERF1A	7.4	5.54	9.67	5.63	7.58	7.36	5.87	5.8	5.36	1.72	4.76	2.26
TRINITY_DN22862_c0_g2	ERF1A	27.64	31.15	22.22	15.32	25.03	33.34	81	44.42	44.31	27.63	61.99	39.06
